# Supplementary material for: Overexpression of TaMYB4 Confers Freezing Tolerance in Arabidopsis thaliana
Source: Int J Mol Sci. 2023 Jul 4;24(13):11090. doi: 10.3390/ijms241311090 (PMC10342114; doi:10.3390/ijms241311090)
Supplement: Supplementary file 1 [file ijms-24-11090-s001.zip]

Archive with 2 entries (2 files):
- Supplementary Table S1.xlsx
- Supplementary_Figures.pdf
