# Supplementary material for: Overexpression of TaMYB4 Confers Freezing Tolerance in Arabidopsis thaliana
Source: Int J Mol Sci. 2023 Jul 4;24(13):11090. doi: 10.3390/ijms241311090 (PMC10342114; doi:10.3390/ijms241311090)
Supplement: Supplementary file 1 [file ijms-24-11090-s001.zip › Supplementary Table S1.xlsx]

## Sheet: Sheet1
Table S1 Primers used in the experiments
Name	Sequence	Purpose
qActin-F	CCTTAGTACCTTCCAACAGATGT	qRT-PCR
qActin-R	CCAGACAACTCGCAACTTAGA
qTaMYB4-F	CGGCATGCTCGACTTCAGAG
qTaMYB4-R	ACCATACCAGTCTCCTCCTCA
qTaMDHAR-F	GTACAACGAGCCGAGGAGAG
qTaMDHAR-R	TAGAACTGCCACGCGACATC
qAtActin-F	TGTGCCAATCTACGAGGGTTT
qAtActin-R	TTTCCCGCTCTGCTGTTGT
qAtSOD1-F	AGGAAACATCACTGTTGGAGAT
qAtSOD1-R	GAGTTTGGTCCAGTAAGAGGAA
qAtSOD2-F	TCGTATCACTGGTCTCACTC
qAtSOD2-R	ACTATTGTTGTTTCTGCCAC
qAtAPX1-F	GTCCATTCGGAACAATGAGGTTTGAC
qAtAPX1-R	GTGGGCACCAGATAAAGCGACAAT
qAtAPX6-F	TGCAAAACGAAATAAGGAAAGTGGTG
qAtAPX6-R	CACTCAGGGTTTCTGGAGGTAGCTTG
qAtMDHAR2-F	CGAGCACAACCTTCTGTTGAG
qAtMDHAR2-R	GCCACTCTGAACTCAAAGCTC
qAtMDHAR3-F	TAAAGTGGCACGAGCACAAC
qAtMDHAR3-R	CTATAGAACTTGGTGGCGAAAG
qAtDHAR1-F	CGGCGACTGTCCGTTCAG
qAtDHAR1-R	TCAGATGGATTTTGTAGGTAAGACTCTTC
qAtDHAR2-F	GTTTGAGAACACCAAGGCTAAGAAAG
qAtDHAR2-R	TCACGCATTCACCTTCGATTC
qAtGR1-F	TGGACGCCAGGAAAAGAC
qAtGR1-R	TTGGTTGCTCCACACTTGAG
qAtGR2-F	CCACACACTGTTGATGTAGATGG
qAtGR2-R	GCTTGGAAGGCAAATCAAGC
qAtCBF1-F	GCTTTTCAAGATGAGACGTGTG
qAtCBF1-R	TAAATAGCTTCCACCATCGTCT
qAtCBF2-F	AACCAGCGGGAAGGAAGAAGT
qAtCBF2-R	TTTCCTTGGCAC AGGTTGATT
qAtCBF3-F	GATCAGCCTGTCTCAATTTC
qAtCBF3-R	CTTCTGCCATATTAGCCAAC
qAtCOR15A-F	CTCAGTTCGTCGTCGTTTC
qAtCOR15A-R	CATCTGCTAATGCCTCTTT
qAtCOR47-F	TATCATGCCAAGACCACTGAA
qAtCOR47-R	CAACGAAAGCCACAATAACAA
qAtKIN1-F	ACCAACAAGAATGCCTTCCA
qAtKIN1-R	CCGCATCCGATACACTCTTT
qAtRD29A-F	GGCGTAACAGGTAAACCTAGAG
qAtRD29A-R	TCCGATGTAAACGTCGTCC
TaMYB4-F	AGAAAGATCGGCCATGGG	gene clone
TaMYB4-R	TCCCAAATTTCTATTTCATCTCG
TaMDHAR-F	TCCGTTTCTTCCTCGCAATT
TaMDHAR-R	CGACAGATAGAGGAATCTTCAGA
ProTaMYB4-F	TCATAAGGAACGCAACAAAGTC	promoter clone
ProTaMYB4-R	CTTTCTTTGATGGTGGTGTGA
ProTaMDHAR-F	GTACATCTGGAGGCAAACC
ProTaMDHAR-R	CCACCAGAATGAAGAAGAGGG
GFP-TaMYB4-F	GAGCTCGGTACCCGGGGATCC ATGGGGAGATCGCCGTGCT	subcellular localization
GFP-TaMYB4-R	GGTGTCGACTCTAGAGGATCC TTTCATCTCGAGGCCTCTGA
GFP-TaMDHAR-F	GAGCTCGGTACCCGGGGATCC ATGGCGTCGGAGAAGCACTTCAA
GFP-TaMDHAR-R	GGTGTCGACTCTAGAGGATCC GATCTTGGTGGCGAAATCAAG
pGADT7-TaMYB4-F	GCCATGGAGGCCAGTGAATTC ATGGGGAGATCGCCGTGCT	yeast one hybrid
pGADT7-TaMYB4-R	ATGCCCACCCGGGTGGAATTC CTATTTCATCTCGAGGCCTCTGA
pHis2-ProMDHAR-F	GACTCACTATAGGGCGAATTCGTACATCTGGAGGCAAACC
pHis2-ProMDHAR-R	GCGTGAGCTCCCCGGGAATTCCCACCAGAATGAAGAAGAGGG
pHis2-MRE-F	GACTCACTATAGGGCGAATTCCCAACCTAACCAACCTAACCAACCTAA
pHis2-MRE-R	GCGTGAGCTCCCCGGGAATTCTTAGGTTGGTTAGGTTGGTTAGGTTGG
pHis2-MBS-F	GACTCACTATAGGGCGAATTCCCCAACTGCCCAACTGCCCAACTG
pHis2-MBS-R	GCGTGAGCTCCCCGGGAATTCCAGTTGGGCAGTTGGGCAGTTGGG
pHis2-Myb-F	GACTCACTATAGGGCGAATTCCCCAACAGCCCAACAGCCCAACAG
pHis2-Myb-R	GCGTGAGCTCCCCGGGAATTCCTGTTGGGCTGTTGGGCTGTTGGG
pHis2-MYBrs-F	GACTCACTATAGGGCGAATTCCCCCGTTGCCCCGTTGCCCCGTTG
pHis2-MYBrs-R	GCGTGAGCTCCCCGGGAATTCCAACGGGGCAACGGGGCAACGGGG
pHis2-MYBbs-F	GACTCACTATAGGGCGAATTCCCTAACCACCTAACCACCTAACCA
pHis2-MYBbs-R	GCGTGAGCTCCCCGGGAATTCTGGTTAGGTGGTTAGGTGGTTAGG
ProMDHAR-GUS-F	GACCATGATTACGCCAAGCTTGTACATCTGGAGGCAAACC	Tobacco transient expression
P1-GUS-F	GACCATGATTACGCC AAGCTT GCATGGACCCGATTGCTTTTC
P2-GUS-F	GACCATGATTACGCCAAGCTTGTCTGATAGTAACAAATTCCC
P3-GUS-F	GACCATGATTACGCCAAGCTTGTGTAGACGGACAGGAAGGTG
P4-GUS-F	GACCATGATTACGCCAAGCTT TATGATGCCGCCCGTGAAC
GUS-R	GGACTGACCACCCGGGGATCCCGAATTGCGAGGAAGAAACGG
ProMYB4-GUS-F	GACCATGATTACGCCAAGCTT TCATAAGGAACGCAACAAAGTC
ProMYB4-GUS-R	GGACTGACCACCCGGGGATCC CTTTCTTTGATGGTGGTGTGA
ProMDHAR-LUC-F	GTCGACGGTATCGAT AAGCTT TACATCTGGAGGCAAACCTGTCC
P1-LUC-F	GTCGACGGTATCGAT AAGCTT GCATGGACCCGATTGCTTTTC
P2-LUC-F	GTCGACGGTATCGAT AAGCTT GTCTGATAGTAACAAATTCCC
P3-LUC-F	GTCGACGGTATCGAT AAGCTT GTGTAGACGGACAGGAAGGTG
P4-LUC-F	GTCGACGGTATCGAT AAGCTT TATGATGCCGCCCGTGAAC
LUC-R	CAGGAATTCGATATC AAGCTT CACCAGAATGAAGAAGAGGGAGG
35S-TaMYB4-F	GCCATGGAGGCCAGTGAATTCATGGGGAGATCGCCGTGCT	Arabidopsis genetic transformation
35S-TaMYB4-R	ATGCCCACCCGGGTGGAATTCCTATTTCATCTCGAGGCCTCTGA
35S-TaMDHAR-F	GCCATGGAGGCCAGTGAATTCATGGCGTCGGAGAAGCACTTCAA
35S-TaMDHAR-R	ATGCCCACCCGGGTGGAATTCTCAGATCTTGGTGGCGAAATCAAG
